# Supplementary material for: Assessment of the diagnostic accuracy of clinical signs in feline diffuse iris melanoma
Source: Front Vet Sci. 2026 Mar 23;13:1795617. doi: 10.3389/fvets.2026.1795617 (PMC13051678; doi:10.3389/fvets.2026.1795617)
Supplement: Supplementary file 1 [file Table_1.XLSX]

## Sheet: Kopie von Tabelle1
Breed	Female	Spayed female	Female + spayed female	Male	Neutered male	Male + neutered male	Age (y)	1. Examination till enucleation (d)	Suspicion of FDIM till enucleation (d)	Iris thickening	Dyscoria	Reduced pupil mobility	Pigment dispersion anterior chamber	Pigment dispersion anterior lense capsule	Pigment dispersion in the iridocorneal angle	IOP (mmHg)	Glaucoma	Iris cyst	Irregularity of the anterior iris surface	Progresssion of pigmented lesions during re-checks	Gonioscopy	Utrasound	Ultrasoud biomicroscopy	Laser single	Laser multi	Time between laser treatment and enculeation (d)	Histopathological diagnosis of FDIM	Histopathological diagnosis of iris melanosis	Histopathological diagnosis of melanosis progressing into FDIM	Bleaching	Iris + trabecular meshwork	Scleral invasion	Extrascleral	Vascular invasion	Choroidal invasion	Necrosis	Iridocorneal angle closure	Enucleation due to veterinarian recommendation	Early enucleation due to owner decision
British Shorthair	0	0	0	0	1	1	7	9	9			1			1		0	0	1		1	0	0	0	0		1	0	0		1	0	0	0	0	0	0	1	0
British Shorthair	0	1	1	0	0	0	12	6	6	1	0		0	0		18	0	0	1		0	0	0	0	0		1	0	0	0	1	0	0	0	0	0	0	1	0
British Shorthair	0	1	1	0	0	0	3	659	165	0	0		0	0		19	0	0	0	1	1	0	0	0	0		0	1	0	0	1	0	0	0	0	0	0	0	1
British Shorthair	0	1	1	0	0	0	5	7	7	1	0	1	0	1		26	1	0	1		0	0	0	0	0		0	1	1	0	1	1	0	0	0	0		1	0
British Shorthair	0	1	1	0	0	0	5	237	34	0	0		1	1	0	17	0	0	1	1	0	0	0	0	0		0	1	0	0	1	0	0	0	0	0	0	1	0
British Shorthair	0	0	0	0	1	1	13	15	15		0					16	0	0	1		0	0	0	0	0		0	1	1	0	1	0	0	0	0	0		1	0
British Shorthair	0	0	0	0	1	1	9	21	21	1	1		1	1		23	0	0	1		0	0	0	0	0		1	0	0	0	1	1	0	0	0	0	0	1	0
British Shorthair	0	1	1	0	0	0	12	474	56	1	0		1	1		50	1	0	1	1	0	0	0	0	0		1	0	0	0	1	1	0	0	0	0		1	0
British Shorthair	0	0	0	0	1	1	14	6	6	1	0		1	1		60	1	0	1		0	0	0	0	0		1	0	0	0	1	1	0	0	0	0	1	1	0
British Shorthair	0	1	1	0	0	0	11	281	281	1	1		0	1		59	1	0	1		0	0	0	0	0		1	0	0	0	0	0	0	0	0	0		1	0
British Shorthair	0	1	1	0	0	0	13	7	7	1	0		0	1	0	86	1	0	0		0	0	0	0	0		1	0	0	0	1	1	0	0	0	0		1	0
British Shorthair	0	0	0	0	1	1	6	943	23	1	0		0	0		18	0	0	1	1	0	0	0	0	0		0	1	1	0	1	0	0	0	0	0	0	1	0
British Shorthair	0	1	1	0	0	0	14	7	7	1	0	1	0	0	1	20	0	0	1		1	0	0	0	0		1	0	0	0	1	0	0	0	0	0	0	1	0
British Shorthair Mix	0	0	0	0	1	1	7	97	41				1	1		17	0	0	1		0	0	0	0	0		0	1	1	1	1	0	0	0	0	0	0	1	0
Domestic Shorthair	0	0	0	1	0	1	8	14	14	1						34	1				0	0	0	0	0		1	0	0	0	1	1	1	1	1	0	0	1	0
Domestic Shorthair	0	0	0	0	1	1	5	15	15	1			0	0	0	25	0	0			0	0	0	0	0		0	1	0	0	1	0	0	0	0	0	0	0	1
Domestic Shorthair	0	1	1	0	0	0	14	5	5		0					40	1	0	1		0	1	0	0	0		1	0	0	0	1	1	0	0	0	0	0	1	0
Domestic Shorthair	0	0	0	0	1	1	11	47	47		1		0	0	0	13	0	0	1	0	1	0	0	0	0		0	1	0	0	1	0	0	0	0	0	0	0	1
Domestic Shorthair	0	1	1	0	0	0	9	1226	6	1	0		0	0	1	18	0	0	1	1	1	0	0	0	0		1	0	0	0	1	1						1	0
Domestic Shorthair	0	1	1	0	0	0	13	2	2	1	0		0	1		44	1	0	1			0	0	0	0		1	0	0	0	1	1	0	0	0	0	0	1	0
Domestic Shorthair	0	1	1	0	0	0	9	19	19	1	1		0	0	0	10	0	0	1		1	0	0	0	0		0	1	1	0	1	0	0	0	0	0	0	1	0
Domestic Shorthair	0	1	1	0	0	0	10	2	2	1	1		0	0				0	1		0	0	1	0	0		1	0	0	0	1	0	0	0	0	0		1	0
Domestic Shorthair	0	1	1	0	0	0	16	93	93	1	0	0	0	0		17	0	0	1		0	0	0	0	0		1	0	0	1	1	1	0	0	0	0	1	1	0
Domestic Shorthair	0	1	1	0	0	0	8	2	2	1	0		0	1		74	1	0	1		0	0	0	0	0		1	0	0	0	1	0	0	0	0	0	1	1	0
Domestic Shorthair	0	0	0	0	1	1	14	3	3		0	1	0	1		85	1	0			0	0	0	0	0		1	0	0	0	1	1	0	0	0	0	1	1	0
Domestic Shorthair	0	1	1	0	0	0	3	32	32	1			1	1	1	18	0	0	1	1	1	0	0	0	0		0	1	0	0	1	0	0	0	0	0	0	1	0
Domestic Shorthair	0	0	0	0	1	1	6	9	9		1		0	1	1	12	0	0	1		1	0	0	0	0		0	1	1	0	1	0	0	0	0	0	0	1	0
Domestic Shorthair	0	0	0	0	1	1	14	9	9	1	0		0	1		60	1	0	1		0	0	0	0	0		0	1	1	0	1	0	0	0	0	0	1	1	0
Domestic Shorthair	0	1	1	0	0	0	16	145	86	1	0		0	1		64	1	0	1		0	0	0	0	0		0	1	1	0	1	0	0	0	0	0	0	1	0
Domestic Shorthair	0	0	0	0	1	1	11	402	127	1	1	1	0	0	1	20	0	0	1	1	1	0	0	0	0		0	1	0	0	1	0	0	0	0	0	0	1	0
Domestic Shorthair	0	0	0	0	1	1	9	21	21	1	0		1	1		19	0	0	0		0	0	0	0	0		1	0	0	0	1	0	0	0	0	0	0	1	0
Domestic Shorthair	0	0	0	0	1	1	7	0	0		0	1	0	1		90	1	0	1		0	0	0	0	0		1	0	0	0	1	1	0	0	0	0	1	1	0
Domestic Shorthair	0	1	1	0	0	0	10	1428	16	1	1		0	0		22	0	0	1	1	0	0	0	0	0		1	0	0	0	1	0	0	0	0	0	0	1	0
Domestic Shorthair	0	0	0	0	1	1	14	7	7	1						98	1					1	0	0	0		1	0	0	1	1	1	0		0	0	1	1	0
Domestic Shorthair	0	0	0	0	1	1	14	14	14		0		1			30	1	0			0	0	0	0	0		1	0	0	0	1	0	0	0	0	0		1	0
Domestic Shorthair	0	0	0	0	1	1	13	94		0	0		0	0		21	0	0	1		1	0	0	0	0		0	1	1	0	1	0	0	0	0	0	0	1	0
Domestic Shorthair	0	0	0	0	1	1	14	21	21	1	0		1			88	1	0	1		0	0	0	0	0		1	0	0	0	1	1	0	1	0	0		1	0
Domestic Shorthair	0	0	0	0	1	1	8	293	8		0		0	0		21	0	0	1	1	0	0	0	1	0	168	1	0	0	1	1	0	0	0	0	0	0	0	1
Domestic Shorthair	0	1	1	0	0	0	11	7	7	1	1		1	1		28	0	0	1		0	0	0	0	0		1	0	0	0	1	0	0	0	0	0	1	1	0
Domestic Shorthair	0	1	1	0	0	0	14	3	3	1	0			0		56	1	0	1		0	0	0	0	0		1	0	0	0	1	0	0	0	0	0	1	1	0
Domestic Shorthair	0	0	0	0	1	1	8	7	7	1			0	0		16	0	0	1		0	0	0	0	0		0	1	1	1	0	0	0	0	0	0	0	1	0
Domestic Shorthair	0	0	0	0	1	1	9	204	143	1	0		0	0		16	0	0	0	1	0	0	0	0	0		0	1	1	0	1	0	0	0	0	0	0	1	0
Domestic Shorthair	0	0	0	0	1	1	8	204	47	0	0		0	0		14	0	0	0	1	0	0	0	0	0		0	1	0	0	1	0	0	0	0	0	0	0	1
Domestic Shorthair	0	1	1	0	0	0	10	0	0							10	0				0	1	0	0	0		1	0	0	0	1	1	0	0	0	0	1	1	0
Domestic Shorthair	0	0	0	0	1	1	9	477	477	1	1	1							1	1	0	0	0	0	0		1	0	0	0	1	1	1	1	0	1		1	0
Domestic Shorthair	0	0	0	0	1	1	17	16	16	1	0		1	1		63	1	0	1		0	0	0	0	0		1	0	0	0	1	1	0	0	0	0		1	0
Domestic Shorthair	0	0	0	0	1	1	7	306	32	1	0		0	0	0	20	0	0	1	1	1	0	0	0	0		0	1	0	0	1	0	0	0	0	0	0	1	0
Domestic Shorthair	0	0	0	0	1	1	6	39	39	1	0		0	0	0	14	0	0	1		1	0	0	0	0		1	0	0	0	1	0	0	0	0	0	0	1	0
Domestic Shorthair	0	0	0	0	1	1	14	428	8	1	0		0	1	0	90	1	0	0	1	0	0	0	0	0		1	0	0	0	1	0	0	0	0	0	1	1	0
Domestic Shorthair	0	0	0	0	1	1	9	99	17	1	0		0	0		20	0	0	1	0	0	0	0	0	0		1	0	0	0	1	0	0	0	0	0	0	0	1
Domestic Shorthair	0	0	0	0	1	1	10	871	137	1	0		1	1	0	17	0	0	1	1		0	0	1	0	819	1	0	0	0	1	0	0	0	0	0	0	1	0
Domestic Shorthair	0	1	1	0	0	0	13	97	97	1	0		0	1	0	18	0	0	1		0	0	0	0	0		0	1	1	0	1	0	0	0	0	0	0	1	0
Domestic Shorthair	0	0	0	0	1	1	3	220	6				0	0	0	21	0	0	0	1	0	0	0	0	0		1	0	0	0	1	0	0	0	0	0	0	0	1
Domestic Shorthair	0	0	0	0	1	1	2	3	3	0	0	0	0	0		17	0	0	0		0	0	0	0	0		0	1	1	0	1	0	0	0	0	0	0	0	1
Domestic Shorthair	0	1	1	0	0	0	5	12	12	1	0		1	1	1	20	0	0	1		1	0	0	0	0		1	0	0	1	1	1	0	0	1	0	0	1	0
Domestic Shorthair	0	1	1	0	0	0	8	17	17	1	1	1	1	1		22	0	0	1		0	0	0	0	0		1	0	0	1	1	1	0	0	0	0		1	0
Domestic Shorthair Mix	0	0	0	0	1	1	17	147	15		0		1	1	0	55	1	0	1	1	0	0	0	0	0		1	0	0	0	1	1	0	0	0	0		1	0
Domestic Shorthair Mix	0	1	1	0	0	0	16	423	70	1	0	1	0	0		12	0	0	1	1	0	0	0	0	0		0	1	1	0	1	0	0	0	0	0	1	1	0
Domestic Shorthair Mix	0	0	0	0	1	1	11	581	35	1	0		0	0	1	24	0	0	0	1	1	0	0	0	0		1	0	0	0	1	0	0	0	0	0	0	1	0
Domestic Shorthair Mix	0	0	0	1	0	1	14	28	28	1	0		0	0	0	18	0	0	0		1	0	0	0	0		0	1	1	0	1	0	0	0	0	0	0	1	0
Norwegian Forest Cat	0	0	0	0	1	1	11	3	3	1						82	1				0	0	0	0	0		1	0	0	0	1	1	0	0	0	0	1	1	0
Norwegian Forest Cat	0	0	0	0	1	1	8	244	28	0	0		1	0	0	15	0	0	1	1	0	0	0	0	0		0	1	1	0	1	0	0	0	0	0	0	1	0
Norwegian Forest Cat Mix	0	1	1	0	0	0	9	1469	49	1	0		0	0		16	0	0	1	1	0	0	0	1	0	1232	0	1	1	0	1	0	0	0	0	0	0	0	1
Persian	0	0	0	0	1	1	9	8	8	1	0		0	1	0	63	1	0	1		0	0	0	0	0		1	0	0	0	1	1	0	0	0	0	1	1	0
Selkirk Rex	0	1	1	0	0	0	9	19	19	0	0		0	1	1	30	1	0	1		1	0	0	0	0		1	0	0	0	1	0	0	0	0	0	1	1	0
Siamese Mix	0	0	0	0	1	1	14	2	2	1			1			98	1	0	1		0	0	0	0	0		1	0	0	1	1	0	0	0	0	0	1	1	0
Siberian Forest Cat Mix	0	0	0	0	1	1	13	92	11	1	0		0	0		22	0	0	1	1	0	0	0	0	0		0	1	0	0	1	0	0	0	0	0	0	1	0
